# Supplementary material for: Sickle Cell Hemoglobin Genotypes Affect Malaria Parasite Growth and Correlate with Exosomal miR-451a and let-7i-5p Levels
Source: Int J Mol Sci. 2023 Apr 19;24(8):7546. doi: 10.3390/ijms24087546 (PMC10141851; doi:10.3390/ijms24087546)
Supplement: Supplementary file 1 [file ijms-24-07546-s001.zip]

Archive with 1 entries (1 files):
- ijms-2260105-supplementary.pdf
